# Supplementary material for: Impact of Special Drying Schemes on Color Stability of Mangoes with Different Maturity Degrees
Source: Foods. 2022 Feb 23;11(5):656. doi: 10.3390/foods11050656 (PMC8909022; doi:10.3390/foods11050656)
Supplement: Supplementary file 1 [file foods-11-00656-s001.zip]

Archive with 1 entries (1 files):
- foods-1567966-supplementary.pptx
